# Supplementary material for: Physically intelligent autonomous soft robotic maze escaper
Source: Sci Adv. 2023 Sep 8;9(36):eadi3254. doi: 10.1126/sciadv.adi3254 (PMC10491293; doi:10.1126/sciadv.adi3254)
Supplement: Supplementary file 2 — Movies S1 to S11 [file sciadv.adi3254_movies_s1_to_s11.zip]

Archive with 11 entries (11 files):
- adi3254_Movie_S1.mp4
- adi3254_Movie_S2.mp4
- adi3254_Movie_S3.mp4
- adi3254_Movie_S4.mp4
- adi3254_Movie_S5.mp4
- adi3254_Movie_S6.mp4
- adi3254_Movie_S7.mp4
- adi3254_Movie_S8.mp4
- adi3254_Movie_S9.mp4
- adi3254_Movie_S10.mp4
- adi3254_Movie_S11.mp4
